# Supplementary material for: Exposure of Helicobacter pylori to clarithromycin in vitro resulting in the development of resistance and triggers metabolic reprogramming associated with virulence and pathogenicity
Source: PLoS One. 2024 Mar 6;19(3):e0298434. doi: 10.1371/journal.pone.0298434 (PMC10917248; doi:10.1371/journal.pone.0298434)
Supplement: S1 Table — (XLSX) [file pone.0298434.s005.xlsx]

## Sheet: List of compounds
S1 Table. The regulations of the compounds expressed by S, B, and R Helicobacter pylori strains.
No.	Compound	Classification	Resistant vs Sensitive (fold change, FC)	Log2 FC	Regulation	P value	Resistant vs Breakpoint (fold change, FC)	Log2 FC	Regulation	P value	Breakpoint vs Sensitive (fold change, FC)	Log2 FC	Regulation	P value	HUMAN Metabolites and Pathways (HMP) ID	LIPID Metabolites and Pathways (LMP) ID	Molecular Mass	One-way Anova p-value
1	(-)-Neplanocin A	Nucleosides, nucleotides, and analogues	-292.009	-8.18987	down	0.149073	-25.4166	-4.6677	Down	0.419549	-11.4889	-3.52217	down	0.00700615			280.133	0.0436133
2	(+)-?-Tocopherol	Prenol lipids	8501.88	13.0536	up	0.134164	8501.88	13.0536	Up	8.6669e-05	-1	0	NSD*	6.38988e-06	HMDB01893	LMPR02020001	447.407	3.20181e-11
3	(±)14(15)-EET-SI	Fatty Acyls	-269.515	-8.07422	down	0.0311827	-30053.8	-14.8753	Down	0.578801	111.511	6.80104	up	0.0497623			397.227	9.47356e-08
4	(25R)-1?,25,26-trihydroxy-22-oxavitamin D3 / (25R)-1?,25,26-trihydroxy-22-oxacholecalciferol	Sterol Lipids [ST]	-268.468	-8.06861	down	0.258276	-4808.62	-12.2314	Down	0.000265679	17.9113	4.1628	up	0.00041934		LMST03020067	434.305	0.000207272
5	(25S)-5alpha-cholestan-3beta,6alpha,7beta,8beta,15alpha,16beta,26-heptol	Sterol Lipids [ST]	7652.61	12.9017	up	0.200724	7652.61	12.9017	Up	0.000577211	-1	0	NSD	2.01958e-08		LMST01010327	501.365	3.17071e-11
6	(3'x,5'a,9'x,10'b)-O-(3-Hydroxy-6-oxo-7-drimen-11-yl)umbelliferone	Coumarins and derivatives	3398.19	11.7306	up	0.538476	3398.19	11.7306	Up	2.07243e-05	-1	0	NSD	0.000147495	HMDB39042		396.191	4.03415e-11
7	(3b,21b)-12-Oleanene-3,21,28-triol 28-[arabinosyl-(1->3)-arabinosyl-(1->3)-arabinoside]	Prenol lipids	5290.91	12.3693	up	0.934917	5290.91	12.3693	Up	0.0071672	-1	0	NSD	0.00877232	HMDB33641		854.507	3.4586e-11
8	(3S,2'S)-4-Ketomyxol 2'-?-L-fucoside		2908.1	11.5059	up	0.0092953	2908.1	11.5059	Up	0.00232518	-1	0	NSD	2.57135e-05			761.493	3.14604e-11
9	(4alpha,5alpha)-11-Eremophilene-2,9-dione	Prenol lipids	16923.9	14.0468	up	0.821648	16923.9	14.0468	Up	0.00789915	-1	0	NSD	0.00165339	HMDB35413		234.162	3.17213e-11
10	(4OH,8Z,t18:1) sphingosine	Sphingolipids [SP]	2871.08	11.4874	up	0.0145656	2871.08	11.4874	Up	7.46403e-05	-1	0	NSD	7.23444e-05		LMSP01080009	315.277	3.1407e-11
11	(5alpha,8beta,9beta)-5,9-Epoxy-3,6-megastigmadien-8-ol	Benzopyrans	3484.72	11.7668	up	3.61182e-05	3484.72	11.7668	Up	0.00705758	-1	0	NSD	5.65818e-09	HMDB34672		225.172	3.23825e-11
12	(S)-(E)-8-(3,6-Dimethyl-2-heptenyl)-4',5,7-trihydroxyflavanone	Flavonoids	31236.9	14.931	up	0.493871	31236.9	14.931	Up	0.0141933	-1	0	NSD	0.00844777	HMDB40312		396.193	3.12052e-11
13	(Z,Z)-2,9,16-Heptadecatriene-4,6-diyn-8-ol	Fatty Acyls	-385.548	-8.59077	down	0.000875154	-22978.5	-14.488	Down	0.614946	59.5995	5.89723	up	0.0843471	HMDB32674		280.124	2.19089e-05
14	1-(8-[3]-ladderane-octanoyl)-2-(8-[3]-ladderane-octanyl)-sn-glycerophosphoethanolamine	Glycerophospholipids [GP]	-84.728	-6.40477	down	0.000641994	-7716.65	-12.9138	Down	0.253322	91.0755	6.50899	up	0.00110548		LMGP02080003	795.514	2.4221e-05
15	1-Linoleoyl Glycerol	Fatty Acyls	1107.07	10.1125	up	0.15121	6103.34	12.5754	Up	0.000101089	-5.51305	-2.46285	down	0.00164628			354.273	3.20224e-11
16	1-Monopalmitin	Glycerolipids	5.96786	2.57721	up	0.730189	9.5906	3.26162	Up	0.00164793	-1.60704	-0.684407	NSD	0.119722			330.278	3.20172e-11
17	1-O-alpha-D-glucopyranosyl-1,2-eicosandiol	fatty acyl	2138.22	11.0622	up	0.0464393	2138.22	11.0622	Up	0.000459535	-1	0	NSD	0.0108747		LMFA13010005	493.397	3.15051e-11
18	1-Phenyl-1-propanone	Organooxygen compounds	9476.13	13.2101	up	0.76085	20916.9	14.3524	Up	0.00625612	-2.20732	-1.1423	down	0.0415	HMDB32623		134.073	2.32991e-08
19	1,2-Dimethoxy-4-[2-(2-propenyloxy)ethenyl]-benzene		3882.58	11.9228	up	0.369111	3882.58	11.9228	Up	0.00044666	-1	0	NSD	0.166173			220.11	0.0314233
20	1,3-Octadiene	Unsaturated hydrocarbons	4346.39	12.0856	up	0.0135816	4346.39	12.0856	Up	0.0011172	-1	0	NSD	0.0352193	HMDB40966		110.11	3.11669e-11
21	1?,25-dihydroxy-2?-(6-hydroxyhexyl)vitamin D3 / 1?,25-dihydroxy-2?-(6-hydroxyhexyl)cholecalciferol	Sterol Lipids [ST]	12294.8	13.5858	up	0.843982	12294.8	13.5858	Up	0.00924166	-1	0	NSD	0.0829459		LMST03020534	533.444	3.14673e-11
22	1?,25-dihydroxy-26,27-dimethyl-24a-homo-22-thia-20-epivitamin D3 / 1?,25-dihydroxy-26,27-dimethyl-24a-homo-22-thia-20-epicholecalciferol	Sterol Lipids [ST]	-343.173	-8.42279	down	0.00258261	-88230.7	-16.429	Down	1.90882e-13	257.103	8.0062	up	2.34078e-08		LMST03020424	476.334	1.34233e-08
23	10-oxo-nonadecanoic acid	Fatty Acyls [FA]	2.43747	1.28538	up	0.34403	8.38977	3.06863	Up	0.0479789	-3.442	-1.78325	down	1.5101e-05		LMFA01060128	312.268	1.79829e-06
24	10-Tridecynoic acid	Fatty Acyls [FA]	20077.2	14.2933	up	0.000188521	20077.2	14.2933	Up	0.000994129	-1	0	NSD	0.0241555		LMFA01030603	210.161	3.14472e-11
25	10Z-Dodecen-1-ol	Fatty Acyls [FA]	5053.5	12.3031	up	0.00126949	5053.5	12.3031	Up	0.0590688	-1	0	NSD	0.00827824		LMFA05000153	201.208	3.6352e-11
26	11-Hydroxyprogesterone 11-glucuronide	Sterol Lipids [ST]	-302.734	-8.24191	down	#DIV/0!	-27123.7	-14.7273	Down	0.981327	89.5959	6.48536	up	8.27763e-05		LMST05010031	506.255	2.23855e-08
27	11,12-dihydroxy arachidic acid	Fatty Acyls [FA]	-1044.13	-10.0281	down	0.42265	1	0	NSD*	0.0823076	-1044.13	-10.0281	down	0.0850499		LMFA01050095	344.292	3.12218e-11
28	14-keto pentadecanoic acid	Fatty Acyls [FA]	3604.93	11.8158	up	2.86289e-05	3604.93	11.8158	Up	0.0153682	-1	0	NSD	2.1704e-11		LMFA01060049	256.203	3.1439e-11
29	14-methyl-8-hexadecen-1-ol	Fatty Acyls [FA]	3098.88	11.5975	up	0.42265	3098.88	11.5975	Up	6.15351e-05	-1	0	NSD	#DIV/0!		LMFA05000034	271.286	1.18455e-06
30	14-Methylheptadecanoic acid	Fatty Acyls [FA]	-6096.03	-12.5737	down	0.42265	-4.68156	-2.22699	Down	0.0270281	-1302.14	-10.3467	down	0.0820946		LMFA01020292	284.273	5.89004e-11
31	16-hydroxy hexadecanoic acid	Fatty Acyls	3416.54	11.7383	up	0.330714	3416.54	11.7383	Up	2.96944e-05	-1	0	NSD	0.027357	HMDB06294	LMFA01050051	289.261	4.41827e-07
32	17-phenyl trinor PGF2? amide	Fatty Acyls [FA]	-185.405	-7.53454	down	#DIV/0!	-14368.8	-13.8107	Down	3.58902e-05	77.4997	6.27612	up	9.63676e-06		LMFA03010123	387.238	7.58981e-11
33	17beta-Nitro-5alpha-androstane		2838.24	11.4708	up	0.42265	2838.24	11.4708	Up	0.0009952	-1	0	NSD	#DIV/0!			305.235	1.34898e-08
34	1a,1b-dihomo-PGE1	Fatty Acyls [FA]	16500	14.0102	up	0.42265	16500	14.0102	Up	0.0270408	-1	0	NSD	#DIV/0!		LMFA03010108	382.27	2.91866e-09
35	2-amino-14,16-dimethyloctadecan-3-ol	Sphingolipids [SP]	1355.33	10.4044	up	#DIV/0!	1355.33	10.4044	Up	0.000787567	-1	0	NSD	#DIV/0!		LMSP01080031	335.318	1.58109e-08
36	2-Amino-3-methyl-1-butanol	Organic nitrogen compounds	1.34555	0.428192	NSD	0.00263587	13.1573	3.71779	Up	0.0283352	-9.77842	-3.2896	down	7.15749e-05			103.1	3.17844e-11
37	2-amino-tetradecanoic acid	Fatty Acyls [FA]	5660.51	12.4667	up	0.42265	5660.51	12.4667	Up	0.000466389	-1	0	NSD	#DIV/0!		LMFA01100007	243.22	3.11826e-11
38	2-Aminoacridone		3110.69	11.603	up	0.42265	3110.69	11.603	Up	4.20999e-05	-1	0	NSD	#DIV/0!			210.079	2.27477e-11
39	2-Dodecylbenzenesulfonic acid	Benzene and substituted derivatives	13479.1	13.7184	up	0.42265	13479.1	13.7184	Up	0.00811809	-1	0	NSD	#DIV/0!	HMDB31031		326.193	2.9219e-09
40	2-ethyl-dodecanoic acid	Fatty Acyls [FA]	87396.1	16.4153	up	0.42265	87396.1	16.4153	Up	0.0148442	-1	0	NSD	#DIV/0!		LMFA01020158	245.235	4.11768e-11
41	2-Hexacosanamidoethanesulfonic acid		2667.93	11.3815	up	0.42265	2667.93	11.3815	Up	0.000858146	-1	0	NSD	#DIV/0!			541.357	3.31035e-11
42	2-hexyl-decanoic acid	Fatty Acyls [FA]	5096.74	12.3154	up	0.42265	5096.74	12.3154	Up	3.28933e-05	-1	0	NSD	#DIV/0!		LMFA01020166	256.241	3.28643e-11
43	2-Hydroxymestranol		-7723.2	-12.915	down	0.183524	-2863.84	-11.4837	Down	0.610425	-2.6968	-1.43125	down	1.17287e-05			326.187	3.53397e-05
44	2-Indanone		4275.65	12.0619	up	0.42265	4275.65	12.0619	Up	0.00148748	-1	0	NSD	#DIV/0!			132.057	3.12506e-11
45	2-Methylene-5-(2,5-dioxotetrahydrofuran-3-yl)-6-oxo--10,10-dimethylbicyclo[7: 2: 0]undecane		3022.44	11.5615	up	0.42265	3022.44	11.5615	Up	3.89607e-05	-1	0	NSD	#DIV/0!			304.167	2.46538e-06
46	2-Oxo-4-methylthiobutanoic acid	fatty acils	995.104	9.9587	up	0.42265	5200.61	12.3445	Up	0.00248617	-5.22619	-2.38576	down	#DIV/0!	HMDB01553	LMFA01060170	185.974	0.0084642
47	2,3-Butanediol glucoside	Organooxygen compounds	2279.43	11.1545	up	0.42265	2279.43	11.1545	Up	0.00254613	-1	0	NSD	#DIV/0!	HMDB40822		252.121	1.35939e-08
48	2,3-Dihydroxycyclopentaneundecanoic acid		7311.07	12.8359	up	0.42265	7311.07	12.8359	Up	8.13974e-05	-1	0	NSD	#DIV/0!			286.214	0.028444
49	2,6-Nonadien-1-ol	fatty acyl	12681.7	13.6305	up	0.42265	12681.7	13.6305	Up	0.000709056	-1	0	NSD	#DIV/0!	HMDB31262		157.146	3.42777e-11
50	20-oxo-heneicosanoic acid	Fatty Acyls [FA]	-26185.9	-14.6765	down	0.183609	-16306.3	-13.9931	Down	2.45292e-05	-1.60588	-0.683366	NSD	2.70184e-08		LMFA01060136	340.298	3.20492e-11
51	23-Hexacosen-1-ol	Fatty Acyls [FA]	13354.9	13.7051	up	0.42265	13354.9	13.7051	Up	0.0327393	-1	0	NSD	#DIV/0!		LMFA05000223	397.428	3.14381e-11
52	23,24-didehydro-25-hydroxyvitamin D3 / 23,24-didehydro-25-hydroxycholecalciferol	Sterol Lipids [ST]	-29.5463	-4.8849	down	#DIV/0!	-23845.8	-14.5414	Down	3.31455e-05	807.067	9.65654	up	2.32573e-09		LMST03020156	420.3	4.32482e-11
53	24-hydroxy-10Z-tetracosenoic acid	Fatty Acyls [FA]	5815.61	12.5057	up	0.42265	5815.61	12.5057	Up	0.000288797	-1	0	NSD	#DIV/0!		LMFA01050215	399.371	7.33762e-07
54	24-Nor-5?-cholane-3?,7?,12?,22,23-pentol		3690.34	11.8495	up	0.42265	3690.34	11.8495	Up	0.000126118	-1	0	NSD	#DIV/0!			396.288	3.11596e-11
55	26-hydroxycholesterol 3-sulfate	Sterol Lipids [ST]	35197.3	15.1032	up	0.42265	35197.3	15.1032	Up	0.0124612	-1	0	NSD	#DIV/0!		LMST05020013	482.31	3.15336e-11
56	26,26,26,27,27,27-hexafluoro-1?a-hydroxyvitamin D3 / 26,26,26,27,27,27-hexafluoro-1?a-hydroxycholecalciferol	Sterol Lipids [ST]	-97.136	-6.60193	down	#DIV/0!	-6511.75	-12.6688	Down	0.000572916	67.0375	6.0669	up	5.42797e-05		LMST03020085	530.257	3.13692e-11
57	27-Nor-5b-cholestane-3a,7a,12a,24,25-pentol	Steroids and steroid derivatives	-10210.8	-13.3178	down	0.183737	-530.332	-9.05075	Down	0.0501864	-19.2537	-4.26706	down	0.000268359	HMDB02126	LMST01010213	438.33	8.97191e-08
58	27-Norcholestanehexol	Sterol Lipids [ST]	-93.0219	-6.5395	down	0.00127379	-119.732	-6.90367	Down	0.0242648	1.28714	0.364172	NSD	6.56882e-06		LMST04020029	454.33	3.12943e-11
59	2beta,9xi-Dihydroxy-8-oxo-1(10),4,11(13)-germacratrien-12,6alpha-olide	Prenol lipids	3191.2	11.6399	up	0.42265	3191.2	11.6399	Up	1.83132e-05	-1	0	NSD	#DIV/0!	HMDB36662		278.115	3.19199e-11
60	2E,4Z-Heptadienal	Fatty Acyls [FA]	-59.9139	-5.90482	down	#DIV/0!	-9630.05	-13.2333	Down	2.59857e-05	160.731	7.32851	up	3.13985e-06		LMFA06000126	132.055	3.75506e-07
61	2Z,6Z,8Z,12E-hexadecatetraenoic acid	Fatty Acyls [FA]	2675.54	11.3856	up	0.42265	2675.54	11.3856	Up	1.90599e-05	-1	0	NSD	#DIV/0!		LMFA01030279	248.177	3.16161e-11
62	3-(3-Methylbutylidene)-1(3H)-isobenzofuranone	Isocoumarans	4551.37	12.1521	up	0.42265	4551.37	12.1521	Up	0.000122031	-1	0	NSD	#DIV/0!	HMDB31663		202.099	3.1839e-11
63	3-(4-Methyl-3-pentenyl)thiophene	Heteroaromatic compounds	629.134	9.29722	up	0.0058703	63739.8	15.9599	Up	0.000494665	-101.313	-6.66268	down	#DIV/0!	HMDB38183		166.081	1.03494e-08
64	3-hexanoyl-NBD Cholesterol	Sterol Lipids [ST]	-568.058	-9.1499	down	0.254065	-37.9631	-5.24653	Down	0.167889	-14.9634	-3.90337	down	0.0324983			684.427	3.14469e-11
65	3-O-(alpha-L-arabinopyranosyl-(1->6)-beta-D-glucopyranosyl) butyl 3S-hydroxybutanoate	Fatty Acyls [FA]	5605.02	12.4525	up	0.42265	5605.02	12.4525	Up	0.000133331	-1	0	NSD	#DIV/0!		LMFA03120060	454.205	3.35196e-11
66	3-Sulfodeoxycholic acid	Sphingolipids	4517.96	12.1415	up	0.42265	4517.96	12.1415	Up	0.000701684	-1	0	NSD	#DIV/0!		LMST04010446	472.251	3.12545e-11
67	3,12-dihydroxy-pentadecanoic acid	Fatty Acyls [FA]	6922.56	12.7571	up	0.42265	6922.56	12.7571	Up	6.10753e-05	-1	0	NSD	#DIV/0!		LMFA01050184	274.214	3.30825e-11
68	3,3'-Dimethoxybenzidine	Hydrocarbons, cyclic, aromatic	3748.64	11.8721	up	0.42265	3748.64	11.8721	Up	0.0127398	-1	0	NSD	#DIV/0!			244.12	1.9381e-06
69	3?,12?-Dihydroxy-5?-chol-8(14)-en-24-oic Acid	Sterol Lipids [ST]	60304.2	15.88	up	0.42265	60304.2	15.88	Up	0.0137022	-1	0	NSD	#DIV/0!			390.276	0.0110099
70	3'-N-Acetyl-4'-O-(14-methylpentadecanoyl)fusarochromanone	Benzopyrans	-4340.82	-12.0838	down	0.183736	-4096.22	-12.0001	Down	0.123123	-1.05971	-0.083673	NSD	0.035708	HMDB38564		589.413	1.48436e-06
71	31-hydroxy-32,35-anhydrobacteriohopanetetrol	Prenol Lipids [PR]	3906.32	11.9316	up	0.42265	3906.32	11.9316	Up	0.000371437	-1	0	NSD	#DIV/0!		LMPR04000027	561.475	3.3985e-11
72	38:5(20Z,23Z,26Z,29Z,32Z)	Fatty Acyls [FA]	-160.927	-7.33026	down	#DIV/0!	-7898.45	-12.9474	Down	0.000388208	49.081	5.61709	up	5.30812e-06		LMFA01030851	554.51	3.73913e-11
73	3Z,6Z,9Z,12Z,15Z-Tricosapentaene	Fatty Acyls [FA]	3589.32	11.8095	up	0.42265	3589.32	11.8095	Up	1.91127e-05	-1	0	NSD	#DIV/0!		LMFA11000180	331.323	3.17106e-11
74	4-Hydroxy-6-methylpyran-2-one		-111.765	-6.80433	down	0.183665	-1110.79	-10.1174	Down	0.971507	9.93857	3.31304	up	0.000339527			148.016	0.0284295
75	4-Methylaminobutyrate		4.24595	2.08609	up	0.0047192	2553.92	11.3185	Up	0.000144697	-601.496	-9.23241	down	0.0217622			117.079	8.77581e-05
76	4-Methylcyclohexanone	Organooxygen compounds	-570.296	-9.15557	down	#DIV/0!	-1350.33	-10.3991	Down	0.000155781	2.36777	1.24353	up	6.35673e-05	HMDB31540		134.071	0.00120591
77	4Z-Decenyl acetate	Fatty Acyls	6125.6	12.5806	up	0.42265	6125.6	12.5806	Up	0.00012259	-1	0	NSD	#DIV/0!		LMFA07010207	198.161	3.20471e-11
78	5-(1-hydroxypropan-2-yl)isolongifol-4-ene	Prenol Lipids [PR]	10303.6	13.3309	up	0.42265	10303.6	13.3309	Up	0.0070492	-1	0	NSD	#DIV/0!		LMPR0103500004	262.229	3.45166e-11
79	5-Ethyl-4-methyl-2-octylthiazole	Azoles	-25.1212	-4.65083	down	#DIV/0!	-1179.94	-10.2045	Down	0.0741924	46.9698	5.55366	up	0.000146288	HMDB40095		256.198	0.000213458
80	5S-HETE di-endoperoxide	Fatty Acyls [FA]	4755.59	12.2154	up	0.42265	4755.59	12.2154	Up	0.00664085	-1	0	NSD	#DIV/0!		LMFA03000011	402.224	3.1502e-11
81	6alpha,9-Difluoro-11beta-hydroxypregn-4-ene-3,20-dione		1466.28	10.5179	up	0.42265	1466.28	10.5179	Up	0.000172781	-1	0	NSD	#DIV/0!			377.192	1.41469e-08
82	7-Decynoic acid, 5-oxo-	Fatty Acyls [FA]	-1022.71	-9.99818	down	0.183704	-1037.46	-10.0188	Down	0.13282	1.01443	0.0206633	NSD	0.000197163		LMFA01030579	204.075	0.00145792
83	7-Hexadecen-1-ol	Fatty Acyls [FA]	12847.1	13.6492	up	0.42265	12847.1	13.6492	Up	6.45189e-05	-1	0	NSD	#DIV/0!		LMFA05000211	257.27	3.15362e-11
84	7Z-Undecenyl acetate	Fatty Acyls [FA]	-371.591	-8.53757	down	0.42265	-4819.18	-12.2346	Down	0.211569	12.9691	3.697	up	0.000125407		LMFA07010216	234.159	0.000337285
85	8,9-dihydroxy-5,11,14-eicosatrienoic acid	Fatty Acyls	6440.71	12.653	up	0.42265	6440.71	12.653	Up	0.000206691	-1	0	NSD	#DIV/0!			338.245	6.6902e-11
86	9-oxo-2Z-decenoic acid	Fatty Acyls [FA]	4167.07	12.0248	up	0.42265	4167.07	12.0248	Up	0.0101605	-1	0	NSD	#DIV/0!		LMFA01060083	184.109	0.000361172
87	9,10-diHOME-(d4)	Fatty Acyls	-86.5708	-6.43581	down	0.00159819	-1950.78	-10.9298	Down	0.000207763	22.534	4.49403	up	1.57195e-08	HMDB04704	LMFA02000235	318.273	3.18112e-11
88	9,10-EOT	fatty acid	7100.45	12.7937	up	0.194812	7100.45	12.7937	Up	0.00398621	-1	0	NSD	0.166788			292.203	3.30453e-11
89	9Z-Nonadecene	Fatty Acyls [FA]	6228.82	12.6047	up	0.42265	6228.82	12.6047	Up	0.00497735	-1	0	NSD	0.338801		LMFA11000112	283.323	3.16887e-11
90	A 80987		-257.783	-8.01001	down	#DIV/0!	-80861.5	-16.3032	Down	0.00753733	313.681	8.29315	up	0.00389739			653.321	1.11587e-08
91	A2E		15532.9	13.923	up	0.42265	15532.9	13.923	Up	0.00306743	-1	0	NSD	#DIV/0!			609.481	3.20244e-11
92	alhpa-tocopheronolactone	Prenol Lipids [PR]	3847.42	11.9097	up	0.42265	3847.42	11.9097	Up	0.000693203	-1	0	NSD	#DIV/0!		LMPR02020063	278.152	3.1798e-11
93	Alpha-cyclodextrin		645.932	9.33524	up	0.062959	17390.1	14.086	Up	1.77683e-05	-26.9225	-4.75074	down	#DIV/0!			486.161	3.32224e-09
94	alpha-Methylstyrene	Benzene and substituted derivatives	9270.16	13.1784	up	0.42265	9270.16	13.1784	Up	3.83231e-05	-1	0	NSD	#DIV/0!			118.078	3.12829e-11
95	Alprostadil alfadex		1438.95	10.4908	up	0.0390136	16816.3	14.0376	Up	3.40746e-05	-11.6865	-3.54677	down	#DIV/0!			972.319	2.60349e-10
96	Amoritin	Polyketides [PK]	-148.547	-7.21477	down	#DIV/0!	-3805.2	-11.8938	Down	0.657537	25.6162	4.67898	up	7.25365e-05		LMPK12140440	528.255	2.74308e-05
97	Anandamide (20:l, n-9)	Fatty Acyls [FA]	1272.81	10.3138	up	0.42265	1272.81	10.3138	Up	0.00311004	-1	0	NSD	#DIV/0!		LMFA08040010	353.328	1.36544e-08
98	Arachidonoyl-EA(d8)	Fatty Acyls [FA]	-580.618	-9.18145	down	#DIV/0!	-47594.5	-15.5385	Down	0.00626737	81.9721	6.35706	up	0.000155026		LMFA08040044	355.334	3.44192e-06
99	Arachidoyl glycine		6362.98	12.6355	up	0.42265	6362.98	12.6355	Up	0.00397587	-1	0	NSD	#DIV/0!			369.323	3.15432e-11
100	Arg Arg Gln		8654.69	13.0793	up	0.42265	8654.69	13.0793	Up	0.000245815	-1	0	NSD	#DIV/0!			458.27	4.19378e-11
101	Arg Gln Arg		7809.46	12.931	up	0.42265	7809.46	12.931	Up	0.000106923	-1	0	NSD	#DIV/0!			475.298	4.39584e-11
102	Arg Glu Trp		-6.86599	-2.77947	down	0.187215	-1474.31	-10.5258	Down	0.20086	214.726	7.74635	up	0.000396396			506.269	0.00275747
103	Armillaricin	Prenol lipids	10117.3	13.3045	up	0.42265	10117.3	13.3045	Up	0.00168439	-1	0	NSD	#DIV/0!	HMDB38686		432.169	3.16343e-11
104	Artabsinolide A	Lactones	3331.36	11.7019	up	0.42265	3331.36	11.7019	Up	0.000979205	-1	0	NSD	#DIV/0!	HMDB35620		280.131	3.16641e-11
105	Asebotin	Polyketides [PK]	929.111	9.85971	up	0.42265	913.953	9.83598	Up	0.00101031	1.01659	0.023731	NSD	0.194073		LMPK12120542	450.157	7.66498e-05
106	Asperlicin	Benzazepines	9499.08	13.2136	up	0.865587	9499.08	13.2136	Up	0.0276065	-1	0	NSD	0.0735557			552.248	4.56086e-11
107	Asukamycin	Alkenes	-3152.28	-11.6222	down	0.000386607	-4.71465	-2.23715	Down	0.0926266	-668.615	-9.38503	down	0.0882294			568.214	3.53339e-07
108	Athamantin	furochromene	282.356	8.14137	up	0.0543766	23706.6	14.533	Up	0.00106895	-83.96	-6.39163	down	0.338801			430.2	6.40751e-07
109	Austalide L	Flavonoids	3521.21	11.7819	up	0.42265	3521.21	11.7819	Up	0.00563256	-1	0	NSD	#DIV/0!	HMDB30158		428.217	3.14856e-11
110	Behenoyl-EA	Fatty Acyls [FA]	9785.5	13.2564	up	0.42265	9785.5	13.2564	Up	2.34734e-05	-1	0	NSD	#DIV/0!		LMFA08040052	421.334	3.13646e-11
111	beta-Hederin	Prenol Lipids [PR]	-116.076	-6.85892	down	#DIV/0!	-84205.7	-16.3616	Down	0.00160714	725.438	9.50271	up	0.000556893			734.463	1.33471e-08
112	Burseran	Benzene Derivatives	102455	16.6446	up	0.42265	102455	16.6446	Up	0.0289216	-1	0	NSD	#DIV/0!			386.167	3.89303e-11
113	Butyl 4'-O-butanoyl-6-O-hexadecanoyl-neohesperidoside	Saccharolipids [SL]	35515.9	15.1162	up	0.42265	35515.9	15.1162	Up	0.0403589	-1	0	NSD	#DIV/0!		LMSL05000005	690.455	6.13449e-11
114	C16 Sphinganine	Sphingolipids [SP]	448647	18.7752	up	0.42265	448647	18.7752	Up	0.0164829	-1	0	NSD	#DIV/0!		LMSP01040001	273.266	3.11961e-11
115	C17 Sphinganine	Sphingolipids [SP]	1259.55	10.2987	up	0.42265	1259.55	10.2987	Up	0.000279375	-1	0	NSD	#DIV/0!		LMSP01040003	287.282	1.36903e-08
116	C8-Dihydroceramide		7524.85	12.8774	up	0.948383	7524.85	12.8774	Up	0.0293153	-1	0	NSD	0.000598193			427.401	3.36627e-11
117	Caracurine V		3547.58	11.7926	up	0.454624	3547.58	11.7926	Up	0.0214619	-1	0	NSD	4.35804e-07			584.314	3.378e-11
118	CAY10401		-239.235	-7.90229	down	8.98936e-05	-4225.9	-12.045	Down	0.00293143	17.6642	4.14276	up	0.000939887			382.26	0.000211028
119	CDP-DG(18:0/18:1(9Z))	Glycerophospholipids	3762.54	11.8775	up	0.0489685	3762.54	11.8775	Up	0.0216176	-1	0	NSD	0.000573575	HMDB06980		1007.57	3.40775e-11
120	Cer(d18:0/12:0)	Sphingolipids	5370.51	12.3908	up	5.2184e-05	5370.51	12.3908	Up	0.0848832	-1	0	NSD	0.000454063	HMDB11758		483.464	3.80938e-08
121	Cer(d18:0/13:0)	Sphingolipids [SP]	1310.78	10.3562	up	8.26635e-06	1310.78	10.3562	Up	0.0409578	-1	0	NSD	1.01073e-09		LMSP02020020	519.465	1.37405e-08
122	Cer(d18:0/14:0)	Sphingolipids	12501.4	13.6098	up	0.00226815	12501.4	13.6098	Up	0.0776306	-1	0	NSD	2.71403e-10		LMSP02020016	511.496	1.60179e-10
123	Cerotic acid(d3)	Fatty Acyls [FA]	28364.6	14.7918	up	0.481267	28364.6	14.7918	Up	0.0177015	-1	0	NSD	1.8908e-10		LMFA01010052	437.37	3.11815e-11
124	CerP(d18:1/2:0)	Sphingolipids [SP]	3283.27	11.6809	up	0.434822	3283.27	11.6809	Up	0.0200114	-1	0	NSD	0.000171694		LMSP02050014	438.284	3.33145e-11
125	Chavicol	Phenols	21184	14.3707	up	0.688998	21184	14.3707	Up	0.0173818	-1	0	NSD	2.79255e-06			134.073	3.11655e-11
126	Cimifugin	Chromones	3901.5	11.9298	up	0.000951342	3901.5	11.9298	Up	0.0199382	-1	0	NSD	4.15902e-10			306.109	3.15287e-11
127	cis-1,2-dimethylcyclohexane	Fatty Acyls [FA]	4678.04	12.1917	up	0.0609631	4678.04	12.1917	Up	0.0208295	-1	0	NSD	0.00356197		LMFA11000636	112.125	3.31976e-11
128	Citranaxanthin	Prenol lipids	-3812.93	-11.8967	down	0.00149386	-7065.66	-12.7866	Down	8.44492e-07	1.85308	0.889926	NSD	4.49562e-07	HMDB36883		456.342	2.19366e-09
129	Clarithromycin	Polyketides [PK]	78398.9	16.2585	up	0.446917	78398.9	16.2585	Up	0.0381339	-1	0	NSD	1.07466e-11		LMPK04000014	747.476	3.24614e-11
130	Clausarinol	Coumarins and derivatives	7.72434	2.94941	up	0.89619	2746.43	11.4233	Up	0.0666573	-355.556	-8.47393	down	0.00112738	HMDB41407		436.186	0.000441687
131	Cyclandelate		17.3491	4.11679	up	0.190094	2059.14	11.0078	Up	0.0177587	-118.688	-6.89103	down	3.36801e-10			276.174	0.000550612
132	D-Mannitol	Organooxygen compounds	26.5242	4.72924	up	0.00527144	7687.41	12.9083	Up	0.00309234	-289.826	-8.17904	down	2.13786e-10	HMDB00765		220.034	0.00184447
133	D-Proline	Carboxylic acids and derivatives	16.0955	4.00858	up	0.179539	5424.76	12.4053	Up	0.0160236	-337.036	-8.39676	down	7.90891e-07	HMDB03411		115.064	3.1149e-11
134	D-Sorbitol	Organooxygen compounds	1.22065	0.287652	NSD	0.000385892	39.2417	5.29431	Up	0.18278	-32.1481	-5.00666	down	0.138458	HMDB00247		204.06	3.1402e-11
135	DAT(16:0/23:0(2Me[S],4Me[S]))	Saccharolipids [SL]	-553.926	-9.11355	down	0.0547996	-4.22539	-2.07908	Down	0.915343	-131.095	-7.03447	down	0.00599271		LMSL03000006	1020.64	0.0365448
136	Decyl acetate	Fatty Acyls	30832	14.9121	up	0.546957	30832	14.9121	Up	0.0172811	-1	0	NSD	4.46932e-05		LMFA07010212	217.204	0.0300732
137	Dehydrophytosphingosine	Sphingolipids [SP]	4371.19	12.0938	up	0.350335	4371.19	12.0938	Up	0.0172197	-1	0	NSD	1.85954e-09		LMSP01030002	315.276	3.24172e-05
138	Deterrol stearate	Prenol lipids	-14.7292	-3.88061	down	0.338242	-26.817	-4.74507	Down	7.29289e-06	1.82067	0.864469	NSD	3.75315e-08	HMDB34578		478.388	0.000103777
139	DG(14:0/0:0/14:0) (d5)	Glycerolipids [GL]	4.97866	2.31576	up	0.1929	261.27	8.0294	Up	0.614372	-52.478	-5.71364	down	0.769751		LMGL02010309	555.437	0.00033216
140	DG(15:0/0:0/15:0) (d5)	Glycerolipids [GL]	-4.27543	-2.09607	down	0.46532	-3.22996	-1.69152	down	0.0258034	-1.32368	-0.404553	NSD	0.0612934		LMGL02010310	583.461	4.97886e-11
141	DG(17:2(9Z,12Z)/20:5(5Z,8Z,11Z,14Z,17Z)/0:0)[iso2]	Glycerolipids [GL]	-2032.18	-10.9888	down	0.00527543	-314.756	-8.29809	Down	0.00478206	-6.45636	-2.69072	down	0.00160499		LMGL02010112	641.509	7.14483e-11
142	DG(18:3(9Z,12Z,15Z)/18:4(6Z,9Z,12Z,15Z)/0:0)	Fatty Acyls	-3.21206	-1.6835	down	0.0178883	-2.6636	-1.41338	down	0.00823798	-1.20591	-0.270123	NSD	0.00566581	HMDB07309		627.488	2.22562e-06
143	DG(18:4(6Z,9Z,12Z,15Z)/18:4(6Z,9Z,12Z,15Z)/0:0)	Fatty Acyls	-7335.26	-12.8406	down	0.285682	-4426.09	-12.1118	Down	0.00108321	-1.65727	-0.728812	NSD	0.511935	HMDB07338		625.479	1.54254e-06
144	DG(18:4(6Z,9Z,12Z,15Z)/20:4(5Z,8Z,11Z,14Z)/0:0)	Glycerolipids	-18878.8	-14.2045	down	0.630823	-26867.5	-14.7136	Down	0.000257107	1.42315	0.509091	NSD	3.81704e-12	HMDB07344		653.508	3.15322e-11
145	Diethylstilbestrol monomethyl ether	Stilbenes	-1258.43	-10.2974	down	0.183857	-6825.36	-12.7367	Down	0.142316	5.42369	2.43927	up	0.445683			282.164	2.055e-06
146	Diethyltoluamide	Benzene and substituted derivatives	-417.409	-8.70532	down	#DIV/0!	-50795.5	-15.6324	Down	1.56793e-05	121.692	6.9271	up	5.6709e-05			191.13	3.14672e-11
147	Dihomo-?-Linolenic Acid ethyl ester	Dietary Fatty Acid	4343.69	12.0847	up	0.42265	4343.69	12.0847	Up	0.0184093	-1	0	NSD	0.0819363			356.271	3.1458e-11
148	Dihomo-g-Linolenic Acid-d6		-1075.93	-10.0714	down	#DIV/0!	-221129	-17.7545	Down	0.000210119	205.523	7.68316	up	0.00022854			329.322	3.13868e-11
149	Dihydroceramide C2	Sphingolipids	5242.57	12.3561	up	0.42265	5242.57	12.3561	Up	0.0180009	-1	0	NSD	0.0216927			343.308	7.60102e-06
150	Dihydrophloroglucinol	triol	6305.53	12.6224	up	0.42265	6305.53	12.6224	Up	0.0180293	-1	0	NSD	0.014519			128.047	0.00319501
151	Diisobutyl adipate	Fatty Acyls	8939.32	13.1259	up	0.418611	8939.32	13.1259	Up	0.0174221	-1	0	NSD	0.00183029			258.182	3.02317e-07
152	Discodermolide		-5110.91	-12.3194	down	0.42265	-265.896	-8.05472	Down	0.00604051	-19.2215	-4.26465	down	0.00634495			631.348	1.35087e-08
153	DL-pipecolic acid	Carboxylic acids and derivatives	1.43035	0.516364	NSD	0.00381574	65.9939	6.04426	Up	0.150753	-46.1384	-5.5279	down	0.00103861	HMDB00070		129.08	3.12519e-11
154	Docosanamide	Fatty Acyls	1553.68	10.6015	up	0.184527	1553.68	10.6015	Up	0.0402172	-1	0	NSD	0.000151319	HMDB00583		339.349	3.16261e-06
155	Docosanedioic acid	Fatty Acyls [FA]	95401.6	16.5417	up	0.444316	95401.6	16.5417	Up	0.0173254	-1	0	NSD	0.000127131		LMFA01170037	370.307	3.95223e-08
156	Drotaverine	Tetrahydroisoquinolines	-183.76	-7.52168	down	0.273349	-125867	-16.9415	Down	1.03419e-05	684.953	9.41986	up	0.000794859	HMDB15669		397.224	0.00764619
157	Dulcitol	Organooxygen compounds	9.4038	3.23324	up	0.000991715	704.47	9.4604	Up	0.0628138	-74.9134	-6.22715	down	0.0826498			182.079	0.00388879
158	Eicosanoyl-EA	Fatty Acyls [FA]	30522.1	14.8976	up	0.42265	30522.1	14.8976	Up	0.0246147	-1	0	NSD	0.00751176		LMFA08040038	355.344	3.2776e-11
159	Emmotin A	Prenol Lipids [PR]	58233.9	15.8296	up	0.661188	58233.9	15.8296	Up	0.0179686	-1	0	NSD	7.43402e-06		LMPR0103200001	278.151	3.12379e-11
160	Enalkiren		5597.15	12.4505	up	0.42265	5597.15	12.4505	Up	0.0199401	-1	0	NSD	0.0392835			673.456	3.20851e-11
161	Entandrophragmin		-35.9778	-5.16903	down	#DIV/0!	-58806.7	-15.8437	Down	2.69679e-08	1634.53	10.6747	up	7.31551e-09			441.154	1.48275e-09
162	Epimedokoreanin A	Polyketides [PK]	-261.171	-8.02885	down	#DIV/0!	-21573.7	-14.397	Down	1.56871e-05	82.604	6.36814	up	0.000114214		LMPK12110723	452.144	1.58127e-06
163	Eplerenone		7863.01	12.9409	up	0.404158	736245	19.4898	Up	0.016733	-93.634	-6.54896	down	0.00792666			414.204	1.08862e-10
164	Ethyl 2-aminobenzoate	Benzene and substituted derivatives	358.011	8.48386	up	0.00631681	268501	18.0346	Up	0.00401013	-749.978	-9.55071	down	0.0131037	HMDB33589		165.078	1.65844e-07
165	Ethyl 4-methylphenoxyacetate	Benzene and substituted derivatives	3350.7	11.7102	up	0.42265	3350.7	11.7102	Up	0.0182061	-1	0	NSD	0.0189794	HMDB34206		194.095	3.15296e-11
166	Ethylbenzene		4804.26	12.2301	up	0.42265	4804.26	12.2301	Up	0.0176035	-1	0	NSD	0.0177594			106.078	3.11976e-11
167	Fulvinervin B	Polyketides [PK]	-14.1269	-3.82037	down	0.183901	-2508.71	-11.2927	Down	0.00676055	177.584	7.47236	up	0.0650246		LMPK12110179	408.134	9.04103e-05
168	Gamma Glutamylglutamic acid	Carboxylic acids and derivatives	-289.955	-8.17969	down	#DIV/0!	-3277.11	-11.6782	Down	2.35841e-05	11.3021	3.49852	up	0.0859907	HMDB11737		276.094	1.55333e-05
169	Ganoderic acid Mg	Prenol lipids	-376.977	-8.55833	down	#DIV/0!	-59682.3	-15.865	Down	0.00169135	158.318	7.30668	up	0.099943	HMDB35999		602.389	1.15507e-06
170	Germacrone		3414.65	11.7375	up	0.42265	3414.65	11.7375	Up	0.0287341	-1	0	NSD	0.0174259			218.166	3.52395e-11
171	Gln Phe His		15.5571	3.9595	up	0.0293262	643.749	9.33036	Up	0.0588714	-41.3798	-5.37085	down	0.0417138			430.198	0.00170792
172	Goyaglycoside g	Steroids and steroid derivatives	5549.42	12.4381	up	0.42265	5549.42	12.4381	Up	0.0257434	-1	0	NSD	0.0101981	HMDB38350		810.482	4.0593e-11
173	Guanine	Imidazopyrimidines	234.318	7.87232	up	0.00574935	1655.7	10.6932	Up	0.0399792	-7.06604	-2.8209	down	0.0411577	HMDB00132		151.051	0.000165095
174	GW 7647		3081.85	11.5896	up	#DIV/0!	3081.85	11.5896	Up	0.0420518	-1	0	NSD	0.0180255			502.32	1.3734e-08
175	Heneicosanedioic acid	Fatty Acyls [FA]	4061.84	11.9879	up	0.42265	4061.84	11.9879	Up	0.0176774	-1	0	NSD	0.0405977		LMFA01170036	356.292	3.12011e-11
176	Hexadecanoic acid, 2-amino-, (S)-	Fatty Acyls [FA]	37660	15.2007	up	0.42265	37660	15.2007	Up	0.0194875	-1	0	NSD	0.00755033		LMFA01100017	271.251	3.17946e-11
177	Hexadecyl Acetyl Glycerol		826.912	9.69159	up	0.270316	225083	17.7801	Up	0.0114383	-272.197	-8.08851	down	0.0186108			358.308	1.78403e-09
178	HPF		-183.081	-7.51634	down	#DIV/0!	-23557.3	-14.5239	Down	2.701e-07	128.672	7.00755	up	0.298296			424.097	2.93003e-08
179	Hydroxypentobarbital		4249.52	12.0531	up	0.42265	4249.52	12.0531	Up	0.0228043	-1	0	NSD	0.0193153			242.126	3.38738e-11
180	Hymenoflorin		3213.98	11.6501	up	0.42265	3213.98	11.6501	Up	0.0179008	-1	0	NSD	0.0100309			280.132	3.14491e-11
181	Hypoxanthine	Imidazopyrimidines	88.6191	6.46955	up	0.029401	66.2779	6.05046	Up	0.0846396	1.33708	0.41909	NSD	0.0125454	HMDB00157		136.039	0.0210942
182	Ile Gly		67.0068	6.06624	up	0.00115557	516.33	9.01215	Up	0.0103818	-7.70564	-2.94592	down	0.0079056			188.117	0.00810763
183	Indoleacrylic acid	Indoles and derivatives	496.092	8.95446	up	0.191676	74701.7	16.1889	Up	0.00979038	-150.58	-7.23439	down	0.0122063	HMDB00734		187.065	7.91019e-07
184	Jubanine B	Carboxylic acids and derivatives	4125.63	12.0104	up	0.42265	4125.63	12.0104	Up	0.0243199	-1	0	NSD	0.0420916	HMDB30206		729.35	3.6583e-11
185	L-2,4-diaminobutyric acid	Carboxylic acids and derivatives	-28.8869	-4.85235	down	#DIV/0!	-2248.31	-11.1346	Down	0.00135345	77.8315	6.28228	up	0.0105088	HMDB06284		118.075	3.45356e-09
186	L-alpha-Amino-1H-pyrrole-1-hexanoic acid	Carboxylic acids and derivatives	4516.92	12.1411	up	0.42265	4516.92	12.1411	Up	0.0212055	-1	0	NSD	0.00707492	HMDB40551		196.121	0.000154713
187	L-Fuculose		32789.4	15.0009	up	0.42265	32789.4	15.0009	Up	0.0175403	-1	0	NSD	0.0093735			164.068	3.12889e-11
188	L-Leucine	Carboxylic acids and derivatives	304.222	8.24898	up	0.00025806	3499.3	11.7729	Up	0.0351219	-11.5025	-3.52387	down	0.0488926	HMDB00687		131.096	3.39318e-11
189	L,L-Cyclo(leucylprolyl)	Carboxylic acids and derivatives	569.558	9.1537	up	0.00884719	14464.6	13.8202	Up	0.00338512	-25.3962	-4.66654	down	0.00754844	HMDB34276		210.137	3.6479e-11
190	Lactucin		3372.59	11.7196	up	0.42265	3372.59	11.7196	Up	0.0181965	-1	0	NSD	0.0419024			276.099	5.82539e-11
191	Leu Val Pro		3477.75	11.7639	up	0.42265	3477.75	11.7639	Up	0.0236501	-1	0	NSD	0.00938682			327.215	3.12268e-11
192	Leupeptin		28449.6	14.7961	up	0.42265	28449.6	14.7961	Up	0.0436557	-1	0	NSD	0.0524174			426.297	3.11957e-11
193	Levulinic Acid, 3-Benzylidenyl-		23167.2	14.4998	up	0.42265	23167.2	14.4998	Up	0.0177207	-1	0	NSD	0.0379038			204.079	3.44187e-11
194	Linoleamide	Fatty Acyls [FA]	9835.25	13.2637	up	0.42265	9835.25	13.2637	Up	0.0215944	-1	0	NSD	0.0269376		LMFA08010008	279.255	0.00317067
195	LPA(0:0/18:0)	Glycerophospholipids	-148.697	-7.21624	down	#DIV/0!	-1442.58	-10.4944	Down	0.000174097	9.70141	3.2782	up	0.0530938	HMDB07850		438.274	0.00026025
196	Lucidenic acid F	Prenol lipids	10937.2	13.417	up	0.42265	10937.2	13.417	Up	0.0173993	-1	0	NSD	0.0278916	HMDB36436		456.249	3.14833e-11
197	Lycoctonine		-134.373	-7.0701	down	#DIV/0!	-6015.09	-12.5544	Down	4.72373e-07	44.764	5.48427	up	0.047313			489.267	1.7771e-06
198	Lys Lys Thr		-558.771	-9.12611	down	#DIV/0!	-220404	-17.7498	Down	5.81238e-09	394.445	8.62368	up	0.00165641			392.276	2.49462e-08
199	m-Coumaric acid	Cinnamic acids and derivatives	122.29	6.93416	up	0.190526	2602.9	11.3459	Up	0.0210171	-21.2847	-4.41174	down	0.0686073	HMDB01713		164.048	3.39482e-11
200	Maculosin		3740.86	11.8692	up	0.42265	3740.86	11.8692	Up	0.022622	-1	0	NSD	0.0579721			260.115	3.13509e-11
201	Matesaponin 4	Prenol lipids	8193.21	13.0002	up	0.42265	8193.21	13.0002	Up	0.0188152	-1	0	NSD	0.017313	HMDB40965		1296.53	0.00114719
202	Mebhydrolin		-281.043	-8.13465	down	#DIV/0!	-3158.65	-11.6251	Down	0.000138683	11.239	3.49044	up	0.221259			276.161	0.00028609
203	Medicagenic acid 3-O-[b-D-glucosyl-(1->2)-b-D-glucoside] 28-O-[b-D-xylosyl-(1->4)-a-L-rhamnosyl-(1->2)-a-L-arabinosyl] ester	Prenol lipids	-1602.57	-10.6462	down	0.42265	-8078.71	-12.9799	Down	2.23866e-10	5.0411	2.33374	up	0.0454156	HMDB39296		1280.54	3.45721e-09
204	Melilotoside C	Prenol lipids	5177.66	12.3381	up	0.42265	5177.66	12.3381	Up	0.0261608	-1	0	NSD	0.0270759	HMDB41466		898.532	3.99568e-11
205	Methenamine		32115.8	14.971	up	0.42265	32115.8	14.971	Up	0.0172329	-1	0	NSD	0.00699476			140.106	3.11586e-11
206	MG(0:0/14:0/0:0)	Glycerolipids	24711.8	14.5929	up	0.42265	24711.8	14.5929	Up	0.0173777	-1	0	NSD	0.00699036	HMDB11530		302.246	3.11691e-11
207	Miltirone		-2198.29	-11.1022	down	0.183703	-2985.85	-11.5439	Down	6.71291e-05	1.35826	0.441761	NSD	0.158809			320.124	4.89381e-07
208	Monocyclic botryococcane	Prenol Lipids [PR]	4300.42	12.0703	up	0.42265	4300.42	12.0703	Up	0.0194313	-1	0	NSD	0.00705292		LMPR0106030003	493.558	1.35101e-08
209	Monomethyl glutaric acid	Fatty Acyls	6741.8	12.7189	up	0.42265	6741.8	12.7189	Up	0.0182321	-1	0	NSD	0.00712539	HMDB00858		146.057	3.13838e-11
210	Mycobactin S		5282.2	12.3669	up	0.42265	5282.2	12.3669	Up	0.0253006	-1	0	NSD	0.0185501			827.507	4.01199e-11
211	N-(1-Deoxy-1-fructosyl)threonine	Organooxygen compounds	-4559.9	-12.1548	down	#DIV/0!	-3581.63	-11.8064	Down	3.57989e-05	-1.27314	-0.348388	NSD	0.674731	HMDB37843		298.139	9.8944e-08
212	N-(3?,12?-dihydroxy-5?-cholan-24-oyl)-glycine	Steroids and steroid derivatives	3202.3	11.6449	up	0.42265	3202.3	11.6449	Up	0.0187684	-1	0	NSD	0.0179933	HMDB00626	LMST05030002	487.267	3.17903e-11
213	N-(5Z,8Z,11Z,14Z-tricosatetraenoyl)-ethanolamine		6245.01	12.6085	up	0.42265	6245.01	12.6085	Up	0.0202654	-1	0	NSD	0.00739153			389.328	3.18862e-11
214	N-Acryloylglycine	Carboxylic acids and derivatives	8.96428	3.16419	up	0.183507	175.7	7.45697	Up	0.0886197	-19.6	-4.29278	down	0.0164485	HMDB01843		129.044	7.75498e-11
215	N-cis-tetradec-9Z-enoyl-L-Homoserine lactone		6769.52	12.7248	up	0.42265	6769.52	12.7248	Up	0.0195861	-1	0	NSD	0.000140663			309.229	0.0350265
216	N-Cyclohexanecarbonylpentadecylamine		10420.9	13.3472	up	0.42265	10420.9	13.3472	Up	0.020668	-1	0	NSD	0.0392292			337.333	1.16477e-08
217	N-Methyl-N'-nitro-N-nitrosoguanidine		-26.775	-4.74281	down	0.183665	-184.27	-7.52568	Down	0.00241175	6.88216	2.78286	up	0.0409933			164.064	4.20952e-08
218	N-Methyldioctylamine		6961.19	12.7651	up	0.647614	6961.19	12.7651	Up	0.018723	-1	0	NSD	0.00896691			255.292	1.48792e-07
219	N-stearoyl arginine	Fatty Acyls [FA]	-102.456	-6.67887	down	0.42265	-3027.45	-11.5639	Down	4.9915e-05	29.5487	4.88502	up	0.000861888		LMFA08020136	448.34	3.17803e-11
220	N-stearoyl histidine	Fatty Acyls [FA]	-4331.44	-12.0806	down	0.183513	-607.738	-9.24731	Down	0.00481455	-7.12715	-2.83332	down	0.156601		LMFA08020135	421.332	3.17413e-11
221	N-stearoyl valine	Fatty Acyls [FA]	17144.7	14.0655	up	0.42265	17144.7	14.0655	Up	0.0175378	-1	0	NSD	0.089653		LMFA08020122	405.321	3.22987e-11
222	N,N-dimethyl-Safingol	Sphingolipids [SP]	29524.4	14.8496	up	0.42265	29524.4	14.8496	Up	0.0690803	-1	0	NSD	0.017758		LMSP01080056	329.329	0.0330033
223	Naltrindole		-954.328	-9.89834	down	#DIV/0!	-1.03385e+06	-19.9796	Down	0.000188966	1083.33	10.0813	up	0.000401242			414.193	3.1826e-11
224	Nb-Palmitoyltryptamine	Indoles and derivatives	-278.795	-8.12306	down	#DIV/0!	-44447.5	-15.4398	Down	5.38535e-06	159.427	7.31675	up	0.0460585	HMDB40815		420.308	2.39465e-05
225	Nb-Pentacosanoyltryptamine	Indoles and derivatives	-968.235	-9.91921	down	0.185203	-7898.14	-12.9473	Down	2.99094e-11	8.15726	3.02808	up	0.217266	HMDB40820		546.449	0.000242087
226	Nonoxynol-9		10729.7	13.3893	up	0.42265	10729.7	13.3893	Up	0.0195329	-1	0	NSD	0.00801588			633.444	0.000336642
227	Norcholestenol iodomethyl (131 I)		-202.501	-7.66179	down	#DIV/0!	-7293.03	-12.8323	Down	0.000377164	36.0147	5.17051	up	0.104248			529.279	7.67639e-05
228	NSC 23766		-289.07	-8.17528	down	#DIV/0!	-4300.13	-12.0702	Down	0.000258235	14.8757	3.89489	up	0.120046			459.25	3.12249e-11
229	Octylamine		12103.3	13.5631	up	0.866498	12103.3	13.5631	Up	0.0191292	-1	0	NSD	0.00160671			129.152	3.15553e-11
230	Oleamide	Fatty Acyls	28443.9	14.7958	up	0.42265	28443.9	14.7958	Up	0.0246563	-1	0	NSD	0.017386		LMFA08010004	281.271	3.74693e-11
231	Oleoyl Ethyl Amide		17130.3	14.0643	up	0.42265	17130.3	14.0643	Up	0.0216442	-1	0	NSD	0.0177273			309.303	3.30951e-11
232	Onchidal		6279.65	12.6165	up	0.42265	6279.65	12.6165	Up	0.0198473	-1	0	NSD	0.00881407			276.172	3.19044e-11
233	p-Coumaroylagmatine		4302.18	12.0709	up	0.42265	4302.18	12.0709	Up	0.0176279	-1	0	NSD	0.009452			298.14	3.20906e-11
234	PA(16:0/19:0)	Glycerophospholipids [GP]	4188.99	12.0324	up	0.42265	4188.99	12.0324	Up	0.0180265	-1	0	NSD	0.00695842		LMGP10010974	690.519	1.41318e-06
235	PA(18:4(6Z,9Z,12Z,15Z)/18:4(6Z,9Z,12Z,15Z))	Glycerophospholipids [GP]	-148.734	-7.21659	down	#DIV/0!	-8584.08	-13.0674	Down	2.28224e-05	57.7144	5.85086	up	0.0229389		LMGP10010439	688.414	3.97533e-11
236	PA(20:5(5Z,8Z,11Z,14Z,17Z)/22:6(4Z,7Z,10Z,13Z,16Z,19Z))	Glycerophospholipids [GP]	5498.01	12.4247	up	0.42265	5498.01	12.4247	Up	0.0251501	-1	0	NSD	0.0077682		LMGP10010855	766.454	1.50684e-08
237	PA(22:6(4Z,7Z,10Z,13Z,16Z,19Z)/20:5(5Z,8Z,11Z,14Z,17Z))	Glycerophospholipids [GP]	1559.09	10.6065	up	0.42265	1559.09	10.6065	Up	0.0239349	-1	0	NSD	0.0072594		LMGP10010839	800.508	3.21486e-11
238	Palmitic amide	Fatty Acyls	14254.2	13.7991	up	0.42265	14254.2	13.7991	Up	0.0200739	-1	0	NSD	0.00896015	HMDB12273		255.256	3.7507e-11
239	Palmitoyl-EA	Fatty Acyls [FA]	9264.06	13.1774	up	0.42265	9264.06	13.1774	Up	0.034112	-1	0	NSD	0.0661661	HMDB02100	LMFA08040013	299.282	3.12819e-11
240	PD 173074		4656.94	12.1852	up	0.42265	4656.94	12.1852	Up	0.0237533	-1	0	NSD	0.00963622			561.282	3.54876e-11
241	PE(12:0/10:0)[U]	Glycerophospholipids [GP]	-11211.5	-13.4527	down	0.184201	-8861.31	-13.1133	Down	7.23685e-10	-1.26522	-0.339393	NSD	0.716348		LMGP02010225	589.309	5.26897e-12
242	PE(18:4(6Z,9Z,12Z,15Z)/22:6(4Z,7Z,10Z,13Z,16Z,19Z))	Glycerophospholipids	5209.51	12.3469	up	0.42265	5209.51	12.3469	Up	0.0250399	-1	0	NSD	0.0512843	HMDB09210		783.483	3.97365e-11
243	PE(O-16:0/O-16:0)[U]	Glycerophospholipids [GP]	-278.703	-8.12259	down	#DIV/0!	-50700.9	-15.6297	Down	0.0233798	181.917	7.50714	up	0.0662817		LMGP02040003	701.516	7.43175e-07
244	pentadecanal	Fatty Acyls	11024.5	13.4284	up	0.42265	11024.5	13.4284	Up	0.0182973	-1	0	NSD	0.0388836		LMFA06000083	243.255	3.15958e-11
245	PG(15:0/18:1(9Z))	Glycerophospholipids [GP]	-116.897	-6.86909	down	#DIV/0!	-21484	-14.391	Down	4.10073e-05	183.786	7.52189	up	0.768891		LMGP04010145	772.467	1.98932e-06
246	PG(20:5(5Z,8Z,11Z,14Z,17Z)/0:0)	Glycerophospholipids [GP]	119682	16.8688	up	0.42265	119682	16.8688	Up	0.0196398	-1	0	NSD	0.0304867		LMGP04050030	530.266	3.12758e-11
247	Phe Met Arg		-11.9154	-3.57476	down	#DIV/0!	-2009.86	-10.9729	Down	0.00126088	168.677	7.39812	up	0.812952			474.204	6.44952e-05
248	Phytosphingosine	Sphingolipids [SP]	692.799	9.43629	up	0.107723	4567.29	12.1571	Up	0.015784	-6.59252	-2.72083	down	0.0223996	HMDB04610	LMSP01030001	317.295	0.000128657
249	PI(20:1(11Z)/22:2(13Z,16Z))	Glycerophospholipids [GP]	7034.53	12.7802	up	0.42265	7034.53	12.7802	Up	0.0436354	-1	0	NSD	0.017455		LMGP06010523	944.639	7.4449e-11
250	PI(O-18:0/21:0)	Glycerophospholipids [GP]	1314.24	10.36	up	0.42265	1314.24	10.36	Up	0.019215	-1	0	NSD	0.00713974		LMGP06020038	894.659	1.36025e-08
251	Pipericine	Fatty Acyls	9129.35	13.1563	up	0.725305	9129.35	13.1563	Up	0.0209477	-1	0	NSD	0.000740894	HMDB31678		335.318	3.21639e-11
252	Pirimicarb		14112.2	13.7847	up	0.42265	5618.72	12.456	Up	0.0400193	2.51165	1.32863	up	0.0413637			238.142	1.46937e-08
253	Polidocanol		11936	13.543	up	0.42265	11936	13.543	Up	0.0174311	-1	0	NSD	0.00770974			599.459	3.12457e-11
254	Pro Pro Gln		6698.85	12.7097	up	0.42265	6698.85	12.7097	Up	0.0265968	-1	0	NSD	0.00714522			340.172	4.00809e-11
255	Prolylhydroxyproline	Carboxylic acids and derivatives	309.967	8.27597	up	0.00093905	4214.64	12.0412	Up	0.0087017	-13.5971	-3.76522	down	0.0120161	HMDB06695		228.111	6.73147e-06
256	Prosopinine	Sphingolipids [SP]	5159.04	12.3329	up	0.42265	5159.04	12.3329	Up	0.0175747	-1	0	NSD	0.0110043		LMSP01080049	287.245	3.17392e-11
257	Prostaglandin A1-biotin		-352.415	-8.46113	down	#DIV/0!	-53059.7	-15.6953	Down	0.00166492	150.56	7.23419	up	0.128084			646.414	1.13629e-06
258	Prostaglandin E2 p-benzamidophenyl ester		14737.5	13.8472	up	0.42265	14737.5	13.8472	Up	0.0635495	-1	0	NSD	0.00793649			547.293	4.00661e-11
259	PS(18:0/0:0)	Glycerophospholipids [GP]	-397.587	-8.63513	down	0.42265	-118657	-16.8564	Down	1.01296e-09	298.444	8.22131	up	0.0487667		LMGP03050006	547.285	2.29416e-08
260	PS(20:0/0:0)	Glycerophospholipids [GP]	-9373.34	-13.1943	down	0.778042	-5315.42	-12.376	Down	1.62498e-06	-1.76342	-0.818379	NSD	0.0464761		LMGP03050012	575.329	1.16234e-11
261	PS(P-16:0/12:0)	Glycerophospholipids [GP]	-29527.7	-14.8498	down	#DIV/0!	-2.17931	-1.12387	down	0.338801	-13549.1	-13.7259	down	0.0119167		LMGP03030001	663.449	5.14973e-12
262	Pyridoxine (Vitamin B6)		148.856	7.21777	up	0.190254	1702.58	10.7335	Up	0.0234409	-11.4378	-3.51574	down	0.0181897			169.074	6.66354e-05
263	Pyrimidifen		7696.02	12.9099	up	0.42265	7696.02	12.9099	Up	0.0175733	-1	0	NSD	0.0961481			394.213	3.12375e-11
264	R-4-benzyl-3-((R)-3-hydroxy-2,2-dimethyloctanoyl)-5,5-dimethyloxazolidin-2-one		-336.289	-8.39356	down	#DIV/0!	-968416	-19.8853	Down	5.62968e-11	2879.71	11.4917	up	1.37582e-13			375.242	1.20367e-08
265	RO 40-5966 (Methylmibefradil Metabolite)		4671.45	12.1897	up	0.42265	4671.45	12.1897	Up	0.0245273	-1	0	NSD	0.00743722			445.251	3.96743e-11
266	Schidigerasaponin F1	Steroids and steroid derivatives	3743.35	11.8701	up	0.42265	3743.35	11.8701	Up	0.0228535	-1	0	NSD	0.00850833	HMDB36243		444.236	3.56704e-11
267	Ser Phe Lys		-327.975	-8.35744	down	#DIV/0!	-9950.25	-13.2805	Down	2.21607e-05	30.3384	4.92307	up	0.841841			397.232	3.66521e-05
268	Serinyl-Leucine	Carboxylic acids and derivatives	36.8068	5.2019	up	0.00784307	113.056	6.82089	Up	0.0419823	-3.0716	-1.61899	down	0.0931906	HMDB29043		218.128	0.0410991
269	Sesamex		11264.1	13.4594	up	0.42265	3966.33	11.9536	Up	0.832126	2.83992	1.50585	up	0.578442			298.142	4.82193e-08
270	Sphinganine	Sphingolipids [SP]	179223	17.4514	up	0.42265	179223	17.4514	Up	0.0219532	-1	0	NSD	0.1762	HMDB00269	LMSP01020001	301.297	3.19831e-11
271	Spisulosine	Sphingolipids [SP]	4289.5	12.0666	up	0.42265	4289.5	12.0666	Up	0.0227299	-1	0	NSD	0.039582		LMSP01080032	285.303	3.30892e-11
272	Ssioriside	Lignan glycosides	4155.65	12.0209	up	0.42265	4155.65	12.0209	Up	0.0246123	-1	0	NSD	0.0235917	HMDB38934		554.237	3.6527e-11
273	Stearamide	Carboximidic acids and derivatives	4803.62	12.2299	up	0.42265	4803.62	12.2299	Up	0.0302767	-1	0	NSD	0.0204626		LMFA08010003	283.287	3.64571e-11
274	Stigmatellin Y		28.9459	4.85529	up	0.183687	2495.4	11.2851	Up	0.373807	-86.2092	-6.42977	down	0.254745			484.283	0.00718435
275	SW 163C		1493.38	10.5444	up	0.42265	658.09	9.36214	Up	0.118851	2.26927	1.18223	up	0.0259118			1188.29	1.32699e-06
276	Tanikolide		9251.42	13.1755	up	0.42265	9251.42	13.1755	Up	0.0174005	-1	0	NSD	0.0427732			284.235	3.11931e-11
277	terodiline hydrochloride	Steroids and steroid derivatives	-1595.14	-10.6395	down	0.42265	-497.822	-8.95949	Down	0.0296422	-3.20423	-1.67998	down	0.98483	HMDB42025		281.215	5.1379e-05
278	tetracosanal	Fatty Acyls [FA]	8053.65	12.9754	up	0.42265	8053.65	12.9754	Up	0.0265768	-1	0	NSD	0.0176272		LMFA06000103	369.396	3.31923e-11
279	Thonningine B	Polyketides [PK]	-115.3	-6.84925	down	#DIV/0!	-20105.7	-14.2953	Down	1.72994e-05	174.378	7.44607	up	0.0272188		LMPK12160033	408.12	2.07838e-06
280	Thr Leu		5028.09	12.2958	up	0.42265	5028.09	12.2958	Up	0.0172962	-1	0	NSD	0.0407595			249.17	3.12194e-11
281	Trigoneoside VIII	Steroids and steroid derivatives	4157.39	12.0215	up	0.42265	4157.39	12.0215	Up	0.0232472	-1	0	NSD	0.0930073	HMDB39950		888.474	3.5588e-11
282	Tris(butoxyethyl)phosphate		9016.91	13.1384	up	0.672327	9016.91	13.1384	Up	0.0178272	-1	0	NSD	0.0452			398.243	3.13355e-11
283	Tropicamide		22800.2	14.4768	up	0.42265	22800.2	14.4768	Up	0.0267894	-1	0	NSD	0.0175341			284.152	3.3944e-11
284	Trp Glu Pro		-12.8843	-3.68755	down	#DIV/0!	-2317.45	-11.1783	Down	0.000821487	179.866	7.49078	up	0.00119324			430.189	7.07466e-05
285	Trp Val Trp		11042.1	13.4307	up	0.42265	11042.1	13.4307	Up	0.0221166	-1	0	NSD	0.0454874			506.264	3.1692e-11
286	Tutin		2910.02	11.5068	up	0.42265	2910.02	11.5068	Up	0.0181108	-1	0	NSD	0.0243846			294.11	3.14721e-11
287	Tyr Lys Phe		-227.578	-7.83021	down	#DIV/0!	-52319.3	-15.6751	Down	3.37673e-06	229.896	7.84484	up	2.74968e-06			456.235	1.37422e-08
288	Val Trp Arg		2663.76	11.3792	up	0.42265	2663.76	11.3792	Up	0.00944171	-1	0	NSD	#DIV/0!			459.262	1.37351e-08
289	Veratridine		8326.41	13.0235	up	0.42265	8326.41	13.0235	Up	0.000269061	-1	0	NSD	#DIV/0!			673.341	3.52711e-11
290	Xestoaminol C	Sphingolipids [SP]	30782.7	14.9098	up	0.533678	30782.7	14.9098	Up	0.021024	-1	0	NSD	0.0216701		LMSP01080033	229.24	3.20932e-11
291	Zedoarol		1462.28	10.514	up	0.0117964	19087.1	14.2203	Up	0.00331755	-13.053	-3.70631	down	0.0444435			246.126	5.74725e-10
292	Zygadenine		10303.9	13.3309	up	0.42265	10303.9	13.3309	Up	0.0178034	-1	0	NSD	0.166212			515.288	3.12721e-11
